# Supplementary material for: Effects of ozone exposure on human epithelial adenocarcinoma and normal fibroblasts cells
Source: PLoS One. 2017 Sep 8;12(9):e0184519. doi: 10.1371/journal.pone.0184519 (PMC5590931; doi:10.1371/journal.pone.0184519)
Supplement: S4 Table — Genotoxic effect of ozone on A549 and Hs27 cells as determined by Comet test. (XLSX) [file pone.0184519.s004.xlsx]

## Sheet: A549CTRL48H
		A549 CTRL 48H
GLASS 1	TailMoment	OliveTailMoment	HeadDNA%	GLASS 2	TailMoment	OliveTailMoment	HeadDNA%	GLASS 3	TailMoment	OliveTailMoment	HeadDNA%			n	206
	0.000165831	0.00171135	99.9945		0.512985	1.20498	96.5801		0.502622	1.14048	96.8586
	0.00503151	0.0466956	99.8323		0.000487468	0.00564325	99.9838		24.9106	15.4102	76.4994
	0.000121679	0.00141383	99.9959		0.00219551	0.0216139	99.9268		0.764993	1.65316	95.5			TAIL MOMENT
	0.00333051	0.0261224	99.9167		0.00250685	0.0188141	99.9373		0.0984733	0.456133	98.3588			MEDIA	1.48319
	0.011347	0.0998977	99.6218		0.00489097	0.049918	99.837		22.7774	13.4401	72.884			DEV_ST	6.35419
	0.000192618	0.00200421	99.9936		0.0339067	0.254254	99.1523		0.930835	1.59675	95.3458			ERRORE ST	0.442717
	0.00213304	0.0237663	99.9289		0.00010337	0.00118512	99.9966		5.29376	5.11859	87.0884
	0.00504782	0.0474476	99.8317		0.0561732	0.275075	99.0638		42.4366	26.0271	62.4455			OLIVE TAIL MOMENT
	0.00632051	0.0612151	99.7893		0.146759	0.44131	98.3693		42.262	27.8136	53.0422			MEDIA	1.32259
	0.0703928	0.328589	98.2402		0.0330629	0.210559	99.1734		0.0362452	0.213777	99.2751			DEV_ST	4.06794
	0.00407389	0.0360059	99.8642		0.0306537	0.143132	99.4891		0.0022059	0.0240842	99.9265			ERRORE ST	0.283427
	0.000130043	0.0014403	99.9957		0.0307978	0.163384	99.384		0.000265318	0.00340657	99.9912
	0.000215443	0.00213975	99.9928		1.59861	2.01916	93.3391		0.0240512	0.183281	99.1983			%HEAD DNA
	0.000164526	0.00168636	99.9945		0.0151779	0.115442	99.6206		0.0410682	0.197798	99.4133			MEDIA	97.1202
	0.00397631	0.0344211	99.9006		0.00797009	0.0759661	99.7343		0.0492744	0.239544	99.1788			DEV_ST	6.63289
	0.000136053	0.00148501	99.9955		0.787377	1.36017	94.7508		2.07132	3.00019	92.8575			ERRORE ST	0.462136
	0.00497341	0.048384	99.8342		0.0214309	0.159778	99.2856		0.276563	0.802937	97.8726
	0.000178297	0.00191665	99.9941		0.000205214	0.00216297	99.9932		0.815518	1.64737	95.4693
	0.00012396	0.00123461	99.9959		1.71646	2.37653	93.3982		0.935268	1.72014	95.7488
	0.216269	0.607046	97.597		0.217629	0.650966	98.0216		2.69237	2.64178	93.5896
	0.00390974	0.0371449	99.8697		0.257035	0.735505	97.4297		3.05606	3.29085	92.8929
	3.71097	3.6526	90.2343		0.000211155	0.00237182	99.993		0.802482	1.49994	95.9876
	0.301247	0.755663	97.2614		0.0196843	0.131747	99.5079		0.787919	1.39345	96.248
	7.58851	6.99828	84.5132		0.000105376	0.0011089	99.9965		1.66604	2.20465	94.7936
	0.197859	0.529444	97.8016		0.000243974	0.00280939	99.9919		0.503298	1.16278	96.8544
	0.0140987	0.130185	99.53		0.00340424	0.0373276	99.8865		1.26017	2.15743	94.2719
	0.0951156	0.370428	98.6412		0.000119293	0.00127612	99.996		2.20763	2.49274	94.0334
	58.1794	37.0531	46.1302		0.00931776	0.0952832	99.6894		0.817683	1.62385	95.9116
	0.035954	0.248927	99.1011		0.000384154	0.00413819	99.9872		0.917922	1.70482	95.4104
	0.0740034	0.330764	98.9428		4.47618	4.95389	88.2206		2.05722	2.95852	91.7711
	0.000145122	0.00150984	99.9952		0.00925907	0.0593849	99.8148		0.65229	1.28507	96.7385
	0.000146709	0.00176668	99.9951		0.112677	0.344098	98.3903		0.584555	1.20437	96.5614
	0.0253014	0.162344	99.494		2.15813	2.72152	90.6168		0.412521	1.05457	97.4217
	0.0310736	0.257242	98.9642		0.0381501	0.19797	99.237		0.911162	1.62469	95.6611
	0.000126818	0.0015141	99.9958		0.000229868	0.0026194	99.9923		0.748788	1.32857	96.2561
	0.00535088	0.0504621	99.8216		0.00429835	0.0334173	99.8925		2.40969	2.73833	92.9127
	0.0103497	0.0532829	99.8275		0.000115114	0.00124996	99.9962		1.22616	1.90229	94.6689
	0.000739814	0.00811852	99.9753		0.00280882	0.0281153	99.9064		0.806487	1.62251	95.5195
	0.000208979	0.00229401	99.993		0.000132932	0.0014733	99.9956		3.32041e-05	0.000354508	99.9989
	0.00025108	0.00279819	99.9916		0.000142517	0.00154504	99.9952		5.27589e-05	0.000600308	99.9982
	0.000164454	0.0018075	99.9945		0.00168656	0.0171083	99.9438		0.00280472	0.0285541	99.9065
	0.000390735	0.00401184	99.987		7.92227e-05	0.000889226	99.9974		0.000163062	0.00186861	99.9946
	0.0013676	0.0152215	99.9544		1.11988	1.90516	95.5205		9.47839e-05	0.00111253	99.9968
	0.721655	1.37543	95.755		0.912736	1.73261	95.1961		0.000216505	0.00264481	99.9928
	6.04202	5.93735	86.2681		0.482706	1.19589	96.2869		0.000155373	0.00184002	99.9948
	0.257524	0.671037	98.2832		0.400305	1.11559	96.6641		0.0318782	0.227527	99.203
	0.000172035	0.00177156	99.9943		0.417436	1.02342	97.2171		3.76903e-05	0.000398938	99.9987
	0.000858329	0.00943082	99.9714		0.503305	0.930511	97.6033		0.00671717	0.0672328	99.7761
	0.000105996	0.00126531	99.9965		1.00189	1.93792	94.1065		6.63841e-05	0.000787975	99.9978
	0.000476524	0.00523221	99.9841		0.825669	1.31564	96.4101		0.00018318	0.00222887	99.9939
	0.000203791	0.00221588	99.9932		0.000199677	0.00227238	99.9933		0.00373954	0.0401422	99.8753
	0.000363303	0.00454872	99.9879		0.000479086	0.00537478	99.984		0.000464843	0.00516535	99.9845
	0.000121249	0.00155374	99.996		0.000604662	0.00654922	99.9798		0.000115277	0.00126254	99.9962
	0.000247332	0.00273771	99.9918		0.000298334	0.00358758	99.9901		0.000133763	0.0014839	99.9955
	0.0047778	0.0384165	99.8806		0.000150035	0.00174856	99.995		0.909851	1.62436	95.8643
	0.977372	1.76718	94.5702		0.000123855	0.00148836	99.9959		1.06145	1.98347	94.6928
	0.209932	0.669435	98.0915		0.000358467	0.00433337	99.9881		0.976348	1.63789	95.3507
	0.20743	0.73767	97.6952		0.484324	0.994669	97.4509
	0.475181	1.17035	96.6059		1.28386	2.0146	95.4148
	0.00275737	0.0281752	99.9081		0.225185	0.593735	98.5926
	0.00865796	0.0601095	99.7836		0.448098	1.03572	97.1994
	0.000429123	0.0048769	99.9857		0.000255403	0.00285006	99.9915
	0.000325977	0.00486296	99.9891		0.000437802	0.0066444	99.9854
	0.000219159	0.00264545	99.9927		0.000126762	0.00140079	99.9958
	0.000563051	0.00627398	99.9812		0.000141166	0.00172153	99.9953
	0.000143344	0.00168516	99.9952		0.000714889	0.0087168	99.9762
	3.04782	3.36997	92.1851		0.848571	1.48119	95.2857
	0.291166	0.89282	97.353		17.6647	11.4931	77.353
	0.669231	1.29316	96.4777		7.8539	6.49105	86.2212
	2.06101	2.64135	93.13		0.244695	0.810387	97.7755
	0.71569	1.23375	96.4215
	0.00295134	0.0258692	99.9016
	0.390137	0.842079	96.7489
	0.00624219	0.0487222	99.8439
	0.000124932	0.00151037	99.9958
	0.0214464	0.124425	99.5711
	0.000165599	0.00175652	99.9945
	0.0181788	0.102793	99.6364
	0.0107763	0.0753448	99.7306
	1.48319		97.1202

## Sheet: A549CTRL72H
		A549 CTRL 72H
GLASS 1	TailMoment	OliveTailMoment	HeadDNA%	GLASS 2	TailMoment	OliveTailMoment	HeadDNA%	GLASS 3	TailMoment	OliveTailMoment	HeadDNA%			n	162
	1.88952	2.35855	94.0952		3.75342	3.72092	91.2711
	1.36734	2.04564	94.741		3.99922	2.67315	89.4757		2.30969	2.84559	92.5494			TAIL MOMENT
	0.535618	1.22548	96.8493		0.969343	1.85023	95.1533		0.143257	0.56748	98.4083			MEDIA	1.06766
	0.6731	1.5146	95.5127		1.16706	1.72106	95.8319		0.382336	0.924981	97.4511			DEV_ST	1.16869
	1.4161	2.12453	94.0996		1.63095	2.26775	94.376		0.654418	1.15466	96.7279			ERRORE ST	0.0918213
	0.954877	1.49695	95.8484		0.468789	4.2861	98.8384		0.019831	3.07855	96.3778
	0.929399	1.63312	95.9591		0.09776	4.71163	96.9083		0.518585	1.19141	96.7588			OLIVE TAIL MOMENT
	1.06692	2.00524	94.0726		0.734976	1.42605	96.6592		8.54011	6.73855	85.2757			MEDIA	1.8108
	1.92215	2.73816	92.3114		1.73565	2.69522	93.8013		0.402419	0.94635	97.1256			DEV_ST	1.18002
	2.15314	2.83011	92.5754		7.31158	5.44123	98.5757		0.74639	1.51574	95.8534			ERRORE ST	0.0927115
	0.753095	1.45952	96.2345		1.59879	2.31863	95.5589		1.21367	2.22829	94.2206
	0.78092	1.35551	96.0954		2.58403	2.90156	93.9906		0.00226052	0.0229695	99.9246			%HEAD DNA
	0.667872	1.44592	95.8258		0.83762	4.91024	93.9216		0.00802929	0.0747022	99.7324			MEDIA	95.8716
	0.971277	1.54701	95.5851		7.6046e-05	0.000835958	99.9975		5.60684e-05	0.000570063	99.9981			DEV_ST	2.35224
	0.738634	1.58346	95.6551		0.000155412	0.00170552	99.9948		0.000134773	0.00147771	99.9955			ERRORE ST	0.184809
	0.950409	1.67158	95.248		0.000126335	0.00132623	99.9958		0.000173663	0.00195926	99.9942
	3.75105	3.3308	94.4837		0.0451407	0.291865	98.4953		5.24948e-05	0.000594132	99.9983
	0.616004	1.33844	96.3764		0.00732772	0.090659	99.7557		0.000135231	0.00157352	99.9955
	0.566269	1.07139	97.3035		0.000118273	0.00144858	99.9961		0.000210593	0.00219451	99.993
	1.63327	1.79958	95.7019		0.0347826	0.187816	99.3043		1.16918	1.79987	95.6697
	1.38496	2.07741	94.8705		0.000168324	0.00214741	99.9944		0.863841	1.68334	95.6808
	1.74431	2.38768	93.5396		0.000126271	0.00171177	99.9958		0.656604	1.40287	96.3522
	0.789458	1.49373	96.2407		0.016578	0.159074	99.4474		0.38225	1.06108	97.4517
	3.21825	3.25671	91.5309		7.03343e-05	0.00107468	99.9977		0.604415	1.24271	96.8189
	1.8745	2.7234	93.0574		2.42364	2.68952	92.8717		2.51452	2.98738	92.3802
	0.515159	1.152	96.3203		0.336291	0.78492	98.1317		2.38616	2.89962	92.3027
	3.13732	3.19681	92.1567		1.26895	1.96977	94.7127		0.39078	3.4334	93.5231
	0.69161	1.46029	96.3599		1.08138	1.89817	95.0846		0.09987	3.38119	93.8827
	1.3862	2.06788	94.6685		1.21081	2.04731	94.2342		0.59645	1.32358	96.2722
	1.02078	1.69008	95.7468		1.96026	2.597	94.0598		0.34617	3.55876	95.3951
	0.777602	1.35459	96.6191		1.80865	2.51181	93.9712		0.934933	1.57213	95.5479
	0.490633	1.24434	96.4955		1.81386	2.2272	94.1488		0.56145	1.14919	96.8808
	0.854379	1.45444	95.7281		2.0936	2.66459	93.8424		0.85592	1.67862	95.2449
	0.389862	0.932513	97.2153		0.7013	3.43937	91.7839		1.90947	2.35398	93.8404
	3.90404	3.75727	92.0326		1.12863	1.8161	94.6256		0.241313	0.775663	97.8062
	1.35347	1.94703	94.9872		0.0557977	5.06164	95.0361		0.147842	0.550656	98.3573
	0.712408	1.42906	95.8094		1.41365	1.88691	95.2878		0.142199	0.527786	98.815
	0.608751	1.3396	96.4191		1.38329	2.27161	93.7123		0.409832	1.0393	97.0726
	2.04661	1.55514	93.9806		1.03257	1.77126	95.5106		0.735711	1.34682	96.1278
	2.2156	2.69225	93.6697		1.35505	2.13053	94.1085		2.13149	2.92476	92.1056
	0.793579	1.05108	95.5912		0.08415	2.54515	98.487		0.285007	0.896422	97.6249
	1.08093	1.73429	95.4961		0.233052	2.69576	98.3414		1.48071	2.05797	94.5159
					1.001	1.80658	95.2333		0.84848	1.50102	95.7576
					0.873432	1.65393	95.6328		0.567959	1.31612	95.9432
					1.19208	1.87718	95.2317		0.629085	1.17377	96.8546
					1.21059	1.90043	95.1577		0.3495	0.960807	97.5036
					2.18344	2.65141	94.0988		0.349899	0.937166	97.5007
					2.62665	2.76368	93.7461		0.495596	1.13325	97.64
					0.356764	0.974244	97.7702		1.00854	1.73191	95.7978
					0.481536	1.07801	97.1674		0.32885	4.10538	95.8324
					0.532955	1.27049	96.447		1.07078	1.83981	94.901
					2.14261	2.37374	94.2092		0.747127	1.40517	96.7516
					0.962631	1.92514	94.9335
					1.11408	1.98671	95.5437
					0.304143	3.69148	94.3102
					0.881819	1.53634	96.166
					1.05951	1.66288	96.3465
					0.387581	0.890305	97.7201
					0.849417	1.47928	96.4608
					0.302368	3.23672	95.247

## Sheet: A549TRT48H
		A549 TRT 48H
GLASS 1	TailMoment	OliveTailMoment	HeadDNA%	GLASS 2	TailMoment	OliveTailMoment	HeadDNA%	GLASS 3	TailMoment	OliveTailMoment	HeadDNA%			n	222
	0.914723	1.54454	94.6193		0.00579747	0.0535612	99.8068		0.388212	0.971091	96.4708
	0.955393	1.58651	94.38		0.0783847	0.35616	98.8802		2.44713	2.9956	90.5879			TAIL MOMENT
	2.12002	2.65104	91.5199		0.000241205	0.00261808	99.992		0.460062	1.07769	96.4611			MEDIA	5.67472
	0.628763	1.22399	96.0702		6.46157	7.14052	87.8084		0.632695	1.35195	95.4808			DEV_ST	15.2228
	0.382977	0.992219	96.5184		0.126523	0.471694	98.1925		0.214667	0.73356	97.3167			ERRORE ST	1.02169
	0.333779	0.880124	96.9656		0.0829603	0.308923	98.963		1.9905	2.45788	92.8911
	0.789123	1.42423	95.3581		0.0613045	0.251588	99.2337		8.44701	5.94616	84.9161			OLIVE TAIL MOMENT
	0.900249	1.48398	94.7044		0.00771402	0.0788258	99.7429		0.512607	1.15052	96.3385			MEDIA	4.11356
	0.294717	0.878644	97.0528		0.0042068	0.03828	99.8598		0.606851	1.21555	95.9543			DEV_ST	8.95662
	2.29744	2.93927	91.4909		0.000186311	0.00196112	99.9938		0.761294	1.29775	95.5218			ERRORE ST	0.601129
	0.618814	1.13812	95.5799		0.00021945	0.00246237	99.9927		0.631491	1.0914	96.4917
	0.510434	1.15724	96.5971		7.82129e-05	0.000954283	99.9974		0.382471	0.920126	97.0579			%HEAD DNA
	0.55909	1.28743	95.3409		9.70069e-05	0.00119269	99.9968		0.231241	0.672258	98.073			MEDIA	91.7155
	0.859669	1.59865	95.7017		0.000125295	0.00142541	99.9958		0.76792	1.46055	94.8805			DEV_ST	13.5805
	0.968972	1.59953	95.3858		0.00143481	0.0109655	99.9641		0.357508	0.868102	97.0208			ERRORE ST	0.911462
	1.82269	2.72271	92.9897		0.000128507	0.00137722	99.9957		1.3733	1.86258	93.4605
	0.727188	1.25378	96.1727		0.0140858	0.12029	99.5305		0.147786	0.48536	98.5221
	0.471764	1.0729	96.371		0.0137693	0.0976537	99.6558		1.19068	1.7198	94.3301
	0.832606	1.45524	95.3744		0.000148593	0.00184898	99.995		0.602849	1.13313	96.4538
	0.384795	0.94876	96.5019		0.0051459	0.0455471	99.8285		0.99882	1.69954	93.7574
	1.64715	2.1781	93.4114		57.5078	36.1346	39.4655		0.244702	0.697359	97.7754
	7.99256	6.86103	82.2388		0.000193542	0.00237617	99.9935		0.405835	0.995054	97.2944
	1.45792	2.29829	93.6612		0.0261215	0.142848	99.4776		0.750834	1.30982	95.8287
	1.75727	2.2675	93.4916		0.0195819	0.129149	99.5105		0.587909	1.14017	96.0806
	0.692496	1.25359	95.6719		0.000386448	0.00440575	99.9871		0.170743	0.562232	98.4478
	0.774428	1.59505	94.4684		0.0469159	0.197132	99.3298		1.15988	2.13407	93.8954
	0.584853	1.12018	95.8225		0.00179246	0.0183586	99.9403		0.668957	1.28743	95.819
	13.3265	7.91787	80.6863		0.000203131	0.00245016	99.9932		0.998699	1.80507	94.4517
	2.03993	2.47193	93.2002		0.000160618	0.00203969	99.9946		0.459691	1.01728	96.7165
	0.668555	1.22903	96.0673		9.30606e-05	0.00104453	99.9969		0.26373	0.848216	97.3627
	1.10193	1.5299	94.7527		0.000164659	0.00175996	99.9945		0.248311	0.689565	97.9307
	1.39856	2.07882	93.9193		-8.6563e-06	-7.83901e-05	100		0.155544	0.577762	98.0557
	0.674897	1.42984	94.8085		0.000155393	0.00181163	99.9948		0.213518	0.646389	97.8648
	1.2594	1.88857	93.703		0.000260422	0.00243953	99.9913		0.399308	1.01212	96.9284
	0.228811	0.644909	97.9199		0.000273478	0.00282106	99.9909		12.3031	7.74311	84.8109
	0.492288	1.09702	96.4837		6.47646	6.50752	87.3011		0.358841	0.953115	97.2397
	1.15975	1.82828	93.8961		0.0442411	0.2187	99.2626		0.532712	1.25615	97.0405
	0.516848	1.14256	96.3082		0.00861214	0.0804831	99.7129		0.143102	0.510968	98.569
	0.438388	1.13735	96.3468		0.0570208	0.245625	99.0497		0.327448	0.908508	97.0232
	0.306425	0.87745	96.9358		2.20085	2.17887	94.0518		0.772766	1.40263	96.3202
	0.663691	1.39657	94.8947		0.0583146	0.252017	99.1669		6.90386	6.37528	87.888
	1.84766	2.47431	93.4012		0.000309835	0.00359687	99.9897		1.25869	2.20204	93.7066
	0.755812	1.44442	95.2762		0.00025016	0.00272238	99.9917		0.607224	1.15915	96.2049
	0.157118	0.501308	98.4288		0.00582848	0.0489542	99.8543		29.5299	13.9158	71.6059
	0.529305	1.18343	95.5891		0.000198636	0.00207296	99.9934		37.3656	17.2835	75.2546
	0.51563	0.999096	96.5625		0.0716069	0.264395	98.8066		1.22666	1.99855	93.5439
	1.13987	1.86319	94.5721		0.345444	0.762226	97.697		115.76	66.6823	30.6825
	0.601489	1.14193	96.2407		1.93529	2.55005	94.308		0.3753	1.06106	97.498
	0.702984	1.23783	96.8046		24.6396	15.6459	64.8006		8.03102	7.25976	83.6102
	0.717312	1.24687	95.5168		5.4355	4.65844	84.0132		0.43031	1.02811	96.9264
	0.415159	0.959204	96.5403		1.30787	2.43394	94.3136		3.49278	3.68575	90.0206
	0.321947	0.909233	96.7805		3.76021	4.90228	89.555		1.96404	2.83552	91.4607
	0.938654	1.59133	95.0597		15.7437	12.2667	74.6069		1.40116	2.20713	92.6255
	5.34943	4.93205	85.9226		17.4209	12.8899	72.7798		2.3693	2.85831	92.3571
	2.94038	3.43442	90.8113		25.9991	18.2775	65.3346		6.73763	5.77344	85.6646
	0.850714	1.53845	94.9958		15.3572	9.81937	71.0241		0.445618	0.964875	97.0292
	21.1384	11.0701	75.703		38.7764	23.254	55.936		4.04409	3.89605	89.07
	5.05712	4.93255	85.9525		12.9292	9.65018	75.6053		4.06724	3.54415	91.1582
	0.000189427	0.00189416	99.9937		23.0429	15.7026	66.6045		0.470002	1.04851	96.8667
	0.000329955	0.00389115	99.989		2.80246	3.41197	87.8154		0.94164	1.6316	94.4609
	0.000784679	0.0101333	99.9738		39.4147	25.9347	56.6872		1.07797	1.9531	94.0113
	0.0001372	0.00190034	99.9954		49.0205	30.2218	49.9791		0.833391	1.48604	95.3701
	0.000423709	0.00571287	99.9859		78.8195	39.4132	41.6152		0.38792	0.937244	96.4735
	0.000245278	0.00263098	99.9939		51.7991	32.0115	46.5989		2.91675	3.56797	91.1614
	0.00145798	0.0160885	99.9514		62.6452	36.2967	41.9952		1.06162	1.8415	94.1021
	0.000185593	0.00243373	99.9938		47.7052	32.3915	48.1465		2.22008	2.54452	92.0711
	0.000747741	0.00653437	99.9813		45.0232	33.4359	51.0617		0.108955	0.473324	98.6381
	0.000213726	0.00250083	99.9929		48.7793	35.3184	48.1071		0.519251	1.2006	95.6729
	0.00014908	0.00155271	99.995		38.5611	29.7345	56.6729		2.55194	4.60822	86.5687
	0.000110625	0.00162152	99.9963		44.7315	29.0031	48.5845
	0.000184285	0.0022829	99.9939		30.1553	22.2069	60.8373
	0.00040245	0.00474252	99.9866		76.2912	35.3048	43.488
	0.00033033	0.00426337	99.989		0.000163747	0.00179666	99.9945
	0.000153169	0.0027793	99.9949		0.000137616	0.00139904	99.9954
	0.000148812	0.00185984	99.995		9.88676e-05	0.00104438	99.9967
	0.00172712	0.0230291	99.9424		0.000162363	0.00174487	99.9946
	3.98089e-05	0.000794692	99.9987

## Sheet: A549TRT72H
		A549 TRT 72H
GLASS 1	TailMoment	OliveTailMoment	HeadDNA%	GLASS 2	TailMoment	OliveTailMoment	HeadDNA%	GLASS 3	TailMoment	OliveTailMoment	HeadDNA%
	1.81187	2.21447	95.103		0.729284	1.2464	96.5272		11.169	8.03482	83.0773			n	528
	65.2378	37.2434	54.6959		4.18756	3.80983	90.4828		3.55202	3.67708	90.3999
	2.38762	3.45364	91.157		0.121859	0.59207	98.4768		2.95868	3.19911	90.7541			TAIL MOMENT
	0.232745	0.656504	98.0605		1.02227	1.79888	94.8887		1.94298	2.38121	93.3001			MEDIA	6.00695
	1.09299	1.00569	94.2474		0.34553	1.01449	96.8588		5.27189	4.19143	90.053			DEV_ST	18.3635
	0.867681	1.44548	94.577		54.6927	30.0266	58.2499		24.3712	14.1283	73.7944			ERRORE ST	0.79917
	0.573033	1.13008	96.6292		0.354022	0.98917	97.2768		0.755826	1.30298	95.801
	0.913385	1.9827	94.2913		0.447901	2.38473	92.535		0.444837	0.841479	97.6588			OLIVE TAIL MOMENT
	5.60487	5.41871	88.3232		0.884157	1.24394	94.1056		123.602	73.885	24.6332			MEDIA	4.41749
	12.8647	9.657	82.1324		0.493817	1.17725	96.4727		0.149761	0.459645	98.6385			DEV_ST	11.1608
	23.2204	14.5239	75.2974		0.877653	1.43908	95.8207		0.224543	0.559824	98.503			ERRORE ST	0.485712
	0.884557	1.69473	95.3444		3.04572	4.00864	90.1751		0.0741451	0.275399	99.326
	0.694445	1.42607	96.142		23.4117	12.7255	73.3957		0.0100523	0.0692165	99.8325			%HEAD DNA
	9.32875	7.41597	83.916		0.213619	0.666576	98.058		1.10425	1.78984	95.3989			MEDIA	92.7227
	18.7574	11.9578	76.5532		0.734372	1.41077	95.6802		0.272864	0.809621	97.7261			DEV_ST	12.3239
	1.84378	2.25577	94.5771		0.34597	0.872049	97.1169		0.538373	1.16454	97.009			ERRORE ST	0.536329
	7.54956	6.47397	86.7552		82.3418	45.5637	41.1844		0.102396	0.318971	99.1467
	3.72911	3.80249	91.7131		83.2917	48.1267	39.2031		0.0808091	0.259371	99.3784
	0.477184	1.1705	96.8188		66.4744	34.9386	49.6406		0.033774	0.189276	99.5175
	0.367491	0.945322	97.3751		37.3396	20.3269	68.0858		89.9375	55.5486	43.0775
	0.263838	0.866393	97.3616		114.323	86.6913	23.7847		0.116725	0.414088	98.8327
	1.118	1.97247	94.41		0.595701	1.27094	96.2769		0.2064	0.492372	98.71
	3.37883	3.87498	90.3462		103.709	63.9802	26.4478		0.105423	0.393403	98.9458
	0.129543	0.55256	98.3807		4.29679	4.16286	87.3624		0.326196	0.78299	97.9613
	7.8275	6.68015	86.0223		3.02977	3.15704	91.584		0.0877119	0.268104	99.1229
	0.28532	0.782317	97.962		6.49896	6.44945	83.7526		0.0263884	0.175886	99.5602
	0.120956	0.517344	98.4881		1.22141	2.08072	94.1838		0.166985	0.498739	98.7155
	0.282559	0.729423	97.9817		0.425974	1.00646	96.9573		0.253842	0.564164	98.4135
	1.40227	1.73622	95.7507		3.10208	3.62405	90.5998		0.716949	1.30614	96.4153
	0.122576	0.5153	98.4678		6.69925	5.76917	87.3599		0.579322	1.0558	97.4812
	0.485106	1.02734	97.305		2.93019	3.22325	92.6745		0.997564	1.22208	97.3748
	0.198361	0.629516	98.347		14.4737	11.1571	78.3975		0.38814	0.878989	97.7168
	0.0836456	0.3569	99.0706		0.941221	1.68856	94.4634		0.285547	0.666335	98.2153
	0.414595	0.972473	97.5612		0.34467	1.03058	96.5533		0.0781049	0.364277	99.0237
	0.655331	1.40384	96.3593		0.619671	1.30881	95.8689		0.558819	1.04413	97.2059
	0.270346	0.784885	97.7471		0.240901	0.715817	97.591		4.87652	4.22041	90.0479
	0.131376	0.458164	98.9052		0.218652	0.73841	97.5705		0.657957	1.15877	96.8669
	1.49768	2.01284	95.0077		0.75964	1.53258	95.2522		0.0724083	0.313739	99.0949
	0.336023	0.84624	97.7598		1.84757	2.5219	92.3018		0.366277	0.700683	98.0722
	33.7102	17.5109	68.7869		0.868442	1.7113	94.5722		0.571535	1.14013	96.9919
	1.81191	2.24051	94.5094		3.17346	3.32446	90.6663		0.716118	1.24896	96.231
	2.42348	2.93453	93.2681		24.1872	17.389	72.5146		0.18223	0.526602	98.5982
	0.290668	0.71762	98.1833		2.05081	2.98229	92.4044		0.10071	0.317653	99.1607
	0.596811	1.36486	97.158		1.11104	1.89701	95.1694		0.0773554	0.202351	99.5929
	0.048261	0.269289	99.3106		5.5633	4.96594	86.754		0.292365	0.634605	98.4612
	0.146557	0.56477	98.3716		0.996514	1.7521	94.4638		4.36215	4.0542	90.3063
	0.188719	0.636392	98.1128		0.315876	0.930788	97.3677		0.05007	0.269516	99.1655
	0.518546	1.0982	96.543		0.177332	0.635127	98.0296		0.105114	0.456852	98.6861
	2.31316	2.62293	93.1966		0.571371	1.35362	96.639		0.0570111	0.289412	99.1856
	1.39244	2.2579	93.9459		0.296903	0.841883	97.5258		0.957143	1.62883	95.4422
	0.658166	1.36678	96.7092		0.843968	1.52464	95.5581		1.54738	2.46513	93.2723
	0.311326	0.683088	98.2704		0.502129	1.14089	96.6525		0.337497	0.756829	98.0147
	0.666806	1.3465	96.0776		0.356153	0.987752	97.0321		0.595814	1.03433	97.5174
	0.522975	1.17691	97.2475		0.613785	1.10345	96.1638		0.326535	0.903402	97.6676
	0.191464	0.602157	98.2594		0.91072	1.50154	95.8604		0.650237	1.21711	96.7488
	0.805236	1.76084	95.5265		0.84632	1.59788	95.2982		0.427002	1.16844	96.1182
	0.596338	1.1837	96.687		0.791935	1.64751	95.6004		0.39457	0.784628	98.0271
	0.448497	1.07463	97.01		2.42785	2.31129	92.1682		0.122327	0.355172	99.059
	0.550428	1.1589	96.7622		0.524706	1.26135	95.9638		1.1738	1.93284	95.3048
	2.02881	1.92045	95.2818		1.52255	2.36882	93.9098		0.2429	0.699742	97.9758
	0.0622385	0.333103	99.1109		2.86673	3.50261	90.4442		0.145791	0.526306	98.5421
	0.0409636	0.216631	99.488		0.716775	1.42586	95.7837		0.232303	0.619732	98.0641
	0.163308	0.498543	98.9113		1.74419	2.47562	93.0232		0.162502	0.547148	98.375
	0.0368556	0.202004	99.4735		1.4214	2.01449	95.262		0.367352	0.973702	97.1742
	0.363962	1.04885	97.2003		1.3738	2.16776	93.131		0.153339	0.449053	98.7222
	0.152314	0.633136	98.0961		1.71415	2.45135	93.4071		0.430731	0.923688	97.733
	0.540023	1.84988	95.4998		2.23337	2.54011	93.0207		0.272671	0.710045	97.9025
	2.17604	2.75417	93.9555		1.21292	1.95171	94.2242		4.96211	4.13036	91.1391
	0.374723	0.878554	97.7957		1.16909	1.81259	95.3236		0.623332	1.00658	97.1667
	0.236451	0.678762	98.3111		2.66565	3.25747	92.9851		0.123434	0.473615	98.9714
	0.322659	0.852609	97.6953		21.9495	13.5104	72.2158		0.173119	0.584279	98.4262
	0.187995	0.611563	98.291		1.3248	2.1681	93.0274		0.125243	0.503246	98.7476
	2.0844	2.9838	93.4863		2.99705	3.46503	89.2962		1.24377	1.94182	94.8176
	1.2235	1.66353	95.9217		2.92374	3.17961	89.9182		1.6953	2.45024	93.7211
	0.0546575	0.297621	99.2192		1.72788	2.50787	93.829		0.132101	0.471153	98.7991
	0.162108	0.609729	98.3789		2.61578	3.3057	89.1009		26.5442	17.8058	76.0863
	0.18927	0.612013	98.2794		0.309805	0.866555	97.6169		0.0615433	0.290373	99.3162
	0.475684	1.11262	97.027		27.0117	16.7551	70.6394		0.149096	0.549775	98.6446
	0.0820919	0.375831	98.9739		0.111449	0.460666	98.7617		1.19953	2.06808	94.5476
	0.174847	0.598654	98.5429		0.269384	0.721979	98.2041		0.166778	0.623882	98.4838
	55.8836	27.6326	63.4748		0.0417736	0.290222	99.3038		1.35957	1.82104	95.3118
	0.308657	0.839631	97.7953		0.221284	0.697854	98.156		3.35348	3.30002	92.2012
	0.883836	1.41739	96.3174		0.324913	0.949235	97.2924		0.442051	1.05419	97.053
	0.915887	1.56384	96.0179		0.288402	0.75704	98.0773		0.445662	0.938476	97.6544
	0.144828	0.493366	98.7931		0.369868	0.954481	97.3581		0.768908	1.32239	96.7962
	2.11286	2.83592	92.9571		0.671655	1.47206	95.8022		0.177372	0.490441	98.7331
	0.838486	1.40047	96.3544		0.0688081	0.37711	98.8532		0.175893	0.605035	98.401
	2.88675	3.51025	90.9789		0.547145	1.22513	96.5803		1.9922	2.9645	92.885
	0.777352	1.45625	96.2983		0.235503	0.721121	97.645		0.252694	0.752404	97.8942
	0.8068	1.41417	96.8969		0.478878	0.944487	97.4796		0.148601	0.555106	98.3489
	0.26808	0.754532	97.766		0.457886	1.10671	96.1843		0.206691	0.665547	97.9331
	0.359289	0.988531	97.7544		0.460575	1.0814	96.9295		1.00781	1.80699	95.4191
	0.302275	0.908225	97.252		0.273668	0.719074	97.7194		0.222628	0.647933	98.1448
	0.0290806	0.172837	99.5153		66.516	50.28	50.3612		2.81164	3.23312	92.7907
	79.8585	58.6167	42.9582		0.521101	1.196	96.2779		0.0370417	0.204344	99.4708
	0.261092	0.654458	98.5495		1.7349	2.33142	93.5745		0.0191011	0.139305	99.618
	0.0526282	0.321524	99.2482		0.688813	1.32464	95.9482		0.0901951	0.381332	98.9978
	0.00103754	0.0121743	99.9741		0.7294	1.41271	95.9478		0.490346	1.1436	97.1156
	0.271588	0.811362	97.7368		0.0764821	0.390092	98.9074		0.128319	0.338946	99.1445
	71.4702	42.257	51.3808		1.16694	1.82279	93.517		0.307138	0.718136	98.0804
	1.91615	2.53303	93.3926		0.972381	1.69012	95.3696		1.59537	1.85892	95.4418
	0.101499	0.384178	98.8722		0.764094	1.41253	95.9785		32.9236	18.7607	72.0987
	0.397453	0.894917	96.0255		0.15874	0.575668	98.6772		0.0123449	0.0720905	99.8236
	0.101222	0.375895	98.8753		0.369943	1.03758	97.3575		0.143103	0.422009	98.8992
	46.9171	30.1069	66.9598		0.769311	1.58911	96.1534		0.156616	0.494214	98.6949
	0.216359	0.674949	98.0331		0.947838	1.64262	95.2608		0.25793	0.755621	98.0159
	0.532846	1.14979	96.6697		0.229885	0.789863	97.7012		0.210073	0.530343	98.687
	0.139062	0.441096	99.0729		0.70575	1.44952	95.5891		0.385773	0.895522	97.0325
	0.102729	0.443294	98.7159		0.885521	1.70901	95.0804		0.0137414	0.110843	99.7252
	0.011693	0.139009	99.6102		0.46743	0.986401	96.8838		2.33224	3.2916	93.6967
	0.132409	0.476248	98.8966		2.18334	2.81146	92.957		56.1015	35.3811	60.4919
	0.24337	0.8499	97.7875		0.686499	1.26939	95.9618		0.494231	1.27234	97.2543
	0.18632	0.553806	98.4473		6.85362	5.66016	86.2928		1.21205	2.03202	94.7302
	0.241973	0.657108	98.4877		0.629876	1.27806	96.0633		54.4431	33.5407	60.8323
	0.093785	0.456716	98.6602		0.173428	0.607658	98.073		0.224399	0.70013	98.13
	0.276993	1.7589	94.4601		2.44373	2.73663	93.0179		0.0446746	0.265901	99.2554
	0.449759	1.06163	96.7874		1.2171	1.91677	94.9288		0.883771	1.4686	96.8437
	4.37149	5.8077	90.2856		2.26355	2.6874	93.3425		0.238815	0.668413	98.2942
	0.532535	1.18517	96.6717		1.1047	1.91744	95.3971		2.99482	3.62927	91.1917
	0.0307788	0.211456	99.3844		0.41341	1.01025	97.0471		0.437951	1.1331	97.5669
	0.661912	0.962874	97.4542		0.26329	0.730745	97.8059		16.5249	10.0497	85.3762
	0.543368	1.15858	96.8037		3.09882	2.65921	93.2634		0.7501	1.51153	95.5876
	0.0590797	0.315759	99.156		0.814588	1.4859	95.9271		33.6236	19.4578	68.8671
	0.338683	0.87219	98.0077		0.764238	1.24676	96.5262		37.9352	19.4182	71.0418
	0.923126	1.56345	96.581		0.524208	1.14467	96.9164		29.727	15.7119	75.4322
	0.268545	0.79376	97.5587		0.599882	1.22316	96.2507		0.302155	0.787059	98.1115
	1.22651	1.73332	95.6196		0.516049	1.09115	96.9644		0.409208	0.973808	97.4424
	0.481577	1.09502	96.2956		0.33796	0.94296	97.586		0.415839	0.915702	97.5539
	120.773	73.6652	24.9857		0.437626	1.03127	96.8741		78.7357	51.9072	42.1061
	0.0148123	0.135211	99.6297		0.380644	1.05996	96.828		1.20285	2.14467	93.9858
	0.673605	1.47515	95.5093		0.956831	1.66689	95.4437		0.320075	0.805795	97.8662
	0.351797	0.908384	97.4872		0.859894	1.3628	95.9053		2.03116	2.97969	92.7458
	0.225293	0.578079	98.267		0.650379	1.3524	95.9351		0.399099	1.03307	97.3393
	0.366962	0.978552	97.3788		1.34738	2.09931	94.3859		0.26491	0.846679	97.5917
	0.162687	0.528362	98.7486		0.711921	1.3209	96.6099		0.238919	0.718203	98.009
	0.0896393	0.429879	98.8795		1.22586	1.89341	94.8923		1.19822	1.83837	94.7903
	0.204003	0.669395	98.1454		0.191369	0.604665	98.0863		0.44872	1.1728	97.0085
	0.418775	0.919348	97.5366		2.06463	2.86247	93.1179		37.392	20.8342	68.041
	0.221957	0.685586	97.9822		1.16191	1.65359	95.8503		0.141187	0.430219	98.8234
	0.277516	0.764078	97.8653		1.96156	2.4582	92.4555		81.0837	43.0346	44.841
	0.288071	0.709164	97.7841		0.19036	0.498754	98.6403		0.51205	1.11897	96.0612
	0.130141	0.480028	98.3732		0.647192	1.36448	96.5937		0.013893	0.0861342	99.7685
	0.145659	0.500724	98.7862		50.6937	36.3138	58.7856		0.403839	0.789084	97.6245
	0.0112762	0.102604	99.7745		6.511	4.81391	89.8266		0.220209	0.637927	98.1649
	3.7042	4.57863	91.7684		2.16263	2.51113	92.7912		1.26449	2.1076	93.3448
	1.08016	1.56127	95.8455		8.97618	7.13994	84.2523		0.397102	0.900388	96.9454
	4.14304	4.39116	90.9934		0.596366	1.35662	96.0242		8.30646	6.70294	87.4145
	0.264938	0.808296	97.7922		1.47438	2.20318	94.5394
	0.183133	0.546516	98.5913		0.188466	0.645447	98.4294
	0.56703	1.06154	97.0156		8.5209	7.32436	82.6104
	0.0381276	0.22999	99.4553		0.813807	1.52248	94.9137
	0.21713	0.796384	98.1906		1.69256	2.6285	92.641
	0.1294	0.444246	98.8236		4.32556	5.59791	88.9088
	0.113321	0.393166	98.9698		3.7074	4.06243	88.7654
	0.2833	0.788633	97.8208		1.34659	2.18606	94.1452
	72.2585	39.899	49.8205		1.40302	2.11643	93.8999
	0.143487	0.491753	98.6956		1.04974	1.77889	95.2284
	0.113612	0.465827	98.7376		0.159067	0.623605	98.4093
	0.141951	0.631582	98.2256		36.9343	21.7724	69.4758
	0.131404	0.526429	98.54		0.444264	0.979247	97.5319
	0.167803	0.5712	98.1355		1.97751	2.95435	90.5833
	44.5337	21.3775	65.7433		0.88702	1.59786	95.0721
	0.255449	0.655362	98.4034		0.304273	0.840056	97.6594
	0.306833	0.867613	97.8083		3.09517	3.67248	90.0156
	0.154136	0.586944	98.4586		1.36349	1.85266	95.1304
	0.488748	0.992859	96.9453		0.807342	1.50234	96.3303
	0.0830996	0.433911	98.615		40.2334	20.8908	65.0144
	0.1183	0.387293	99.0142		7.17194	6.58281	83.3211
	0.158275	0.594392	98.4173		0.444389	1.13819	96.8258
	15.7502	12.4506	77.4997		0.0398329	0.237205	99.3361
	0.258943	0.745206	97.8421		0.538012	1.14038	96.6374
	0.556086	1.20719	96.5245		0.781982	1.29064	96.4455
	0.066759	0.366154	98.8873		1.41451	1.92223	95.1224
	64.261	38.3444	56.8718		1.32076	1.78894	95.1083
	0.299381	1.01228	97.2784		1.06972	1.62277	95.349
	0.242805	0.675054	97.9766		2.09754	2.72509	92.2313
	108.81	65.6015	33.2453
	5.84711	5.20886	87.5593
	72.3001	49.3753	52.1191
	2.56949	3.39115	91.9703
	0.0903457	0.33503	99.2471
	98.284	58.4375	39.3308
	0.292319	0.818256	98.0512
	2.7803	3.17633	92.0563
	0.381708	0.89924	97.7547
	0.597906	1.04001	97.2822
	0.0867132	0.377358	99.0365
	0.0812998	0.38342	98.9838
	0.439006	0.938198	97.2562
	0.491028	1.264	96.2229
	0.998916	1.69715	95.2433
	2.06903	2.27761	94.6948
	0.22293	0.665557	98.1422
	0.0898512	0.380823	99.1015
	0.495268	1.17058	96.1902
	0.375688	0.994639	97.1101
	12.6765	7.54197	85.4294
	0.913108	1.31274	96.3476
	0.412417	0.950181	97.2506
	0.125403	0.553725	98.4325
	101.148	59.6498	36.385
	0.112296	0.487863	98.5963
	2.95619	3.17021	91.5537
	0.713183	1.42238	96.0379
	0.503297	1.10049	96.405

## Sheet: Hs27ctrl48h
		Hs27 CTRL 48H
GLASS 1	TailMoment	OliveTailMoment	HeadDNA%	GLASS 2	TailMoment	OliveTailMoment	HeadDNA%	GLASS 3	TailMoment	OliveTailMoment	HeadDNA%
	0.210717	0.577929	98.0844		0.802991	1.40795	95.7737		0.101291	0.326317	98.8745
	0.395873	0.964428	97.1723		0.951949	1.56904	95.8611		0.443534	0.943619	97.0431			n	390
	0.207288	0.726315	97.9271		9.25182	7.19797	82.867		0.375316	0.815366	97.113
	0.269881	0.816254	97.0013		0.21712	0.657928	97.8288		0.548822	0.907265	96.951			TAIL MOMENT
	1.14273	1.60085	95.9188		0.271464	0.663746	98.061		0.0444666	0.184948	99.3648			MEDIA	0.977156
	0.519278	1.04279	96.5381		6.37662	5.27937	83.6497		0.22478	0.686772	98.1268			DEV_ST	3.76434
	0.223281	0.626894	97.7672		1.85311	2.06284	93.3818		0.210921	0.584806	98.2423			ERRORE ST	0.190615
	0.715435	1.42738	94.4967		0.187355	0.500361	98.4387		0.194892	0.430956	98.6079
	0.300028	0.670591	97.6921		0.32279	0.789255	97.6944		0.358714	0.858223	97.0107			OLIVE TAIL MOMENT
	0.148522	0.548666	98.3498		1.01175	1.55745	95.1822		0.397719	0.867362	97.1591			MEDIA	1.19302
	0.000165813	0.00202924	99.9945		0.56514	1.14888	95.9633		0.678445	1.20783	96.2309			DEV_ST	2.31149
	0.0237345	0.172065	99.2089		2.9015	3.23223	90.3283		0.389293	0.880117	97.4047			ERRORE ST	0.117047
	0.286451	0.687908	97.6129		0.607313	1.04714	96.626		0.602831	0.869368	97.379
	2.64974	3.16986	87.3822		1.09625	1.45595	95.7837		0.292649	0.701995	97.7489			%HEAD DNA
	0.661192	1.30463	94.9139		0.530242	0.995622	96.686		0.56637	1.02283	96.8535			MEDIA	96.5267
	0.495215	0.932639	96.9049		0.792065	1.43085	95.0496		0.264337	0.568429	98.1119			DEV_ST	4.0969
	0.120678	0.320522	98.9943		0.587715	1.18001	96.3268		0.543902	1.11674	96.6006			ERRORE ST	0.207455
	0.000263981	0.00280624	99.9912		0.471976	1.00308	96.8535		1.55934	2.30633	92.5746
	0.0942097	0.321921	98.9532		0.721094	1.35246	95.4932		0.104393	0.456886	98.2601
	0.0652028	0.287941	99.0685		0.418153	0.980676	97.0132		0.0774921	0.31392	98.7085
	0.239009	0.542961	98.2928		0.940733	1.39991	95.5203		0.117872	0.35393	98.8213
	0.177098	0.515039	98.229		2.62041	2.96296	89.5184		0.314767	0.763406	97.3769
	0.480227	1.05689	95.9981		2.14577	2.82113	90.6706		0.347877	0.773638	97.324
	1.36379	1.83356	94.0705		0.532491	1.06132	96.4501		0.417062	0.940142	97.3934
	7.6676	5.57257	89.2006		0.688345	1.07105	97.0072		8.8634	6.18408	87.6897
	0.22055	0.60567	97.995		0.510432	1.09219	96.3541		0.390633	0.873332	97.5585
	0.111456	0.383866	98.7616		0.799279	1.20594	96.0036		2.45494	2.32911	93.365
	0.0369257	0.279148	99.0769		2.19191	2.69357	91.8818		0.580305	0.978658	96.9458
	0.0740356	0.31885	98.9423		1.13549	1.79262	94.8387		0.363746	0.812014	97.575
	0.353579	0.896774	96.4642		2.39579	2.32279	92.74		0.324683	0.813542	97.0483
	0.268929	0.687213	97.7589		0.539935	0.852751	97.3003		6.46837	5.2238	86.5242
	0.123031	0.375205	98.7697		0.269768	0.743448	97.5476		0.180656	0.52747	97.9927
	0.25115	0.724492	97.9071		1.75892	2.27798	92.6712		0.0759772	0.385609	98.4805
	0.201999	0.546139	97.98		0.464285	1.20054	96.131		0.746579	1.32158	96.8893
	0.262058	0.661778	97.9842		0.355072	0.932943	97.0411		0.88283	1.35463	96.1616
	0.141707	0.428497	98.7118		25.9066	12.9972	74.3499		0.290984	0.736212	97.7617
	0.101856	0.375105	98.7268		0.162306	0.561395	98.1966		0.228525	0.655774	97.7148
	0.257396	0.703779	97.426		3.45827	3.3998	90.6533		0.895171	1.56373	96.108
	1.25609	1.8126	94.0186		0.548731	1.00313	97.1119		0.294417	0.702121	98.0372
	0.288533	0.752446	97.5956		1.89052	2.73621	91.4067		0.435934	1.09611	95.6407
	0.472868	0.989865	97.0446		0.851271	1.40223	95.7436		0.141126	0.369822	98.824
	0.761636	1.63324	94.1413		0.57244	1.16075	96.1837		0.234548	0.555301	97.8677
	1.1663	1.70527	95.1404		1.3046	1.79272	94.5642		0.468664	0.932454	97.5333
	0.891842	1.49527	95.3061		1.02123	1.53554	95.3581		0.83057	1.28586	96.0449
	2.01262	2.74591	92.5459		0.2769	0.683541	97.87		1.34301	1.77549	95.3689
	0.652574	1.25254	95.9214		0.213617	0.664603	97.8638		0.294233	0.677258	97.5481
	0.418018	0.96082	97.0142		0.309691	0.73837	97.7879		1.40975	1.97545	91.7074
	0.471867	1.18688	96.0678		1.32644	1.7995	94.8983		0.931671	1.34283	95.0965
	1.18731	1.53671	95.4334		1.70982	1.98373	94.4844		0.549968	1.05097	96.0717
	0.277659	0.820459	97.2234		1.12621	1.47421	94.0726		0.262232	0.638226	97.6161
	0.649521	1.29406	95.6699		0.775264	1.31786	95.693		2.96343	2.39596	93.8262
	0.697258	1.24623	95.8985		1.44585	1.85471	94.645		0.830526	1.46113	94.8092
	0.799185	1.33783	96.5253		1.14446	1.79731	93.6419		0.0900824	0.304075	98.874
	0.644264	1.05355	96.4208		0.378145	0.794607	97.299		0.103623	0.290752	98.9638
	8.45747	7.44707	82.0054		2.01879	2.32062	93.4878		0.214878	0.538935	98.0466
	0.021844	0.171922	99.4539		1.65865	2.28139	93.6206		0.256046	0.714703	97.4395
	0.611452	1.25937	96.9427		0.400374	1.02728	96.6635		0.11164	0.420143	98.4051
	0.131475	0.513506	98.5392		2.21238	2.587	92.0987		0.420305	0.841057	97.198
	0.0768106	0.343695	98.9027		0.148673	0.495315	98.1416		0.259292	0.715867	97.119
	0.175765	0.553341	98.4021		0.403759	0.928665	96.8942		0.402032	0.972645	96.6497
	0.0592489	0.307201	99.0125		0.686575	1.24382	95.9613		0.654418	1.31225	95.3256
	37.1991	22.4352	69.5089		0.203503	0.63764	97.965		0.379121	0.899911	96.5534
	0.106281	0.35308	99.0338		0.302868	0.718715	97.6702		0.332554	0.872526	96.6745
	0.0114591	0.112777	99.618		53.4447	32.9052	50.5141		0.422328	0.882943	96.7513
	0.15535	0.597734	97.7807		0.537539	1.17391	95.8651		0.284586	0.714105	97.6284
	0.0815941	0.411824	98.6401		0.405582	1.07804	96.3129		0.198935	0.663584	97.5133
	0.181609	0.517086	98.7028		1.37355	1.77666	94.9128		0.402535	0.86113	96.9036
	0.123916	0.455037	98.4511		6.14056	5.05536	86.3543		0.483615	1.14313	96.5456
	0.056575	0.289487	99.1918		0.335609	0.930994	96.949		0.214583	0.680242	97.8542
	0.00632741	0.0737749	99.7891		2.10041	2.46981	92.4985		1.33856	2.04579	92.5635
	0.0134859	0.118391	99.6629		0.700027	1.28471	96.3156		0.330111	0.62526	97.7993
	0.0187983	0.138996	99.53		0.39192	1.00061	96.734		0.134747	0.480487	98.3157
	0.0515037	0.248135	99.2642		0.125093	0.423887	98.6101		0.944396	1.82853	93.704
	0.321718	0.850723	97.319		3.53647	3.76939	90.442		0.6456	1.36377	95.0338
	0.0833832	0.347884	98.9577		1.69612	2.16677	93.2155		1.3847	1.81452	93.9796
	0.233603	0.651338	97.664		0.770749	1.32312	95.4662		2.01817	2.47847	93.2728
	0.368382	0.830677	97.1663		0.00093275	0.0107596	99.9689		15.9569	10.1839	75.8228
	0.278877	0.913384	96.016						0.755546	1.41146	95.2778
	0.0318713	0.195921	99.3626						1.28651	1.97455	94.1522
	0.139384	0.437794	98.7329						0.118159	0.448485	98.8184
	0.0172999	0.122495	99.654						1.00385	1.60185	94.9808
	0.0222922	0.137364	99.5542						0.163116	0.588527	98.5171
	0.0137171	0.107238	99.6571						9.09911	7.84285	81.8018
	0.0370918	0.257702	99.2582						0.309643	0.853574	97.4196
	0.000161663	0.00168003	99.9946						0.101051	0.4438	98.3158
	4.49816e-05	0.00052652	99.9985						0.0678367	0.337419	98.8694
	0.189984	0.627917	97.6252						0.166908	0.539661	98.1455
	0.0537952	0.272567	99.1034						0.147944	0.417308	98.3562
	0.15212	0.51219	98.0985						0.00143291	0.0148089	99.9522
	0.00659847	0.0689176	99.7801						0.744572	1.52694	94.6816
	0.0180011	0.167634	99.4						0.17042	0.539715	97.5654
	0.0107433	0.109061	99.6419						0.062637	0.379721	98.956
	0.0607829	0.262464	99.1317						0.203459	0.600601	98.1504
	0.0470153	0.230672	99.4123						0.116254	0.470383	98.3392
	0.0352213	0.179108	99.413						0.0920996	0.358456	98.8488
	0.0379647	0.27323	98.7345						0.663725	1.46237	95.8517
	0.0982206	0.379567	98.7722						0.185128	0.583158	97.6859
	0.486047	0.944635	97.2997						0.10377	0.3973	98.5176
	0.19619	0.54272	98.4908						0.0871059	0.351144	98.7556
	0.181631	0.671547	97.7296						0.376138	0.881703	96.8655
	0.0479695	0.232068	99.3147						0.00343884	0.0344283	99.8854
	0.163435	0.58235	97.9571						0.0423612	0.179419	99.3948
	0.150614	0.493402	98.6308						0.0269661	0.233504	99.1011
	0.192461	0.608392	98.2504						0.0628112	0.276485	98.9531
	0.0709206	0.360034	98.818						0.108481	0.424535	98.644
	0.129547	0.470597	98.3807						0.068632	0.311263	99.0195
	0.0140179	0.138665	99.5327						0.598679	1.11028	96.2583
	0.103099	0.419552	98.7113						0.28105	0.829313	97.1895
	0.00523018	0.0657195	99.8257						0.0755667	0.37585	98.7406
	0.00508382	0.0482151	99.8305						0.0876742	0.380874	98.5388
	0.108846	0.394677	98.6394						0.0487826	0.260944	99.0243
	0.277333	0.738129	97.2267						0.134361	0.479522	98.3205
	0.0808227	0.400945	97.9794						0.0869496	0.527243	97.8263
	0.0774997	0.322901	98.8929						0.0441382	0.221034	99.2644
	0.164936	0.458491	98.3506						0.225091	0.70753	97.7491
	0.198156	0.596838	98.0184						0.636453	1.05864	96.2562
	0.00989116	0.0761241	99.7527						0.353001	0.905698	97.0583
	0.0744829	0.318252	98.7586						0.214056	0.662076	97.3243
									1.2445	1.44462	94.0738
			96.5267						0.00713117	0.0621475	99.7623
									0.124993	0.497816	97.9168
									0.323543	0.660688	97.3038
									0.26361	0.695632	97.3639
									0.710726	1.43003	94.9234
									0.0757838	0.311995	98.9174
									0.479028	1.18167	95.6452
									0.280532	0.844807	97.1947
									0.24005	0.686328	97.3328
									0.233835	0.641327	97.8742
									0.328738	0.838615	96.7126
									0.17855	0.524412	98.0161
									0.148275	0.432697	98.5172
									0.175775	0.561339	98.0469
									0.0713181	0.330622	98.8114
									0.137806	0.481367	98.4688
									0.262537	0.748243	97.3746
									0.607257	1.29583	94.9395
									0.296746	0.590555	97.7173
									0.138148	0.443424	98.2731
									0.188467	0.458209	98.2867
									0.222137	0.516069	98.1489
									0.0878042	0.295863	99.0244
									0.0632616	0.245744	99.0963
									0.0723403	0.266372	98.9666
									0.224328	0.604448	97.5075
									0.262464	0.65565	97.8128
									0.185221	0.522194	98.1478
									0.50865	0.950426	96.8209
									0.25863	0.523508	98.1526
									1.49388	1.81446	92.1375
									0.183565	0.488955	98.3312
									0.442491	0.970215	96.8394
									0.703484	1.3142	95.3101
									0.362069	0.915317	96.7085
									0.253989	0.637887	97.691
									0.20375	0.535287	98.1477
									0.294776	0.790112	96.7247
									0.138955	0.355252	98.842
									0.487621	1.07951	96.2491
									0.0754438	0.272872	99.057
									0.199205	0.480034	98.34
									0.140335	0.524139	97.9952
									0.378546	0.858302	97.0881
									0.443912	0.925611	96.5853
									0.581193	1.18305	95.8486
									0.334065	0.73177	97.4303
									0.228681	0.679811	97.7132
									0.570449	1.02074	95.9254
									0.2926	0.682566	97.34
									0.811	1.27629	95.945
									0.473646	0.876957	97.2138
									0.233689	0.63137	98.0526
									0.746223	1.25023	95.6105
									0.65158	1.21551	95.9276
									0.502017	1.13339	96.1383
									0.469547	0.877978	96.3881
									0.48959	0.822117	97.1201
									0.365747	0.862667	96.9521
									0.393376	0.848635	96.974
									0.813017	1.22453	95.721
									0.227817	0.691219	97.4687
									0.77085	1.6634	94.861
									0.102475	0.391997	98.5361
									1.03129	1.58525	94.8436
									2.65515	2.6593	93.1919
									0.590375	1.17349	96.5272
									0.0445632	0.187824	99.443
									0.524543	0.918976	96.7216
									1.99821	2.62735	89.4831
									0.115192	0.441463	98.5601
									0.367349	0.771413	97.1742
									0.182464	0.620095	97.9726
									0.242065	0.544057	98.3862
									0.433684	0.877237	96.386
									2.27106	2.59422	92.4298

## Sheet: Hs27ctrl72
		Hs27 CTRL 72H
GLASS 1	TailMoment	OliveTailMoment	HeadDNA%	GLASS 2	TailMoment	OliveTailMoment	HeadDNA%	GLASS 3	TailMoment	OliveTailMoment	HeadDNA%
	0.586638	1.08944	96.0891		2.12721	3.00444	88.8041		0.148159	0.42177	97.8834			n	216
	0.42436	0.871824	96.7357		0.446063	1.13556	96.2828		0.00232517	0.0263956	99.9225
	1.04706	1.68071	94.183		0.706756	1.23154	96.4662		0.0379077	0.245471	99.0523			TAIL MOMENT
	1.80063	2.60065	91.8153		4.43137	4.39039	86.9666		0.000157147	0.00219723	99.9948			MEDIA	1.23676
	2.33998	2.3952	90.6401		1.78232	2.62086	93.1449		0.0133857	0.12233	99.5538			DEV_ST	2.18506
	1.93598	2.46021	91.2001		1.16516	1.704	93.8676		0.0700613	0.3451	98.2485			ERRORE ST	0.148675
	0.519745	1.04216	96.2875		1.31061	1.69698	94.3017		0.0062715	0.0713773	99.7909
					1.47859	1.84678	92.9591		0.000205285	0.0019612	99.9932			OLIVE TAIL MOMENT
	0.000193439	0.00236901	99.9936		1.54688	1.89356	92.9687		0.000980604	0.0082488	99.9755			MEDIA	1.4083
	0.000384569	0.00379647	99.9872		0.19136	0.682901	97.8738		2.97174	3.59299	91.5093			DEV_ST	1.71143
	0.000701249	0.00518987	99.9825		0.992129	1.6289	94.4882							ERRORE ST	0.116448
	0.519497	1.04654	95.2773		1.16411	1.75839	95.3435		0.00738502	0.0480728	99.8523
	1.39269	1.75544	93.3681		1.51055	1.7599	93.9578		0.00377623	0.0273564	99.9056			%HEAD DNA
	0.835803	1.42433	94.428		15.628	9.873	71.0592		0.0217278	0.173978	99.2757			MEDIA	95.4989
	0.784911	1.62506	94.7673		1.76915	2.47837	91.5755		0.164593	0.506885	97.9426			DEV_ST	4.94567
	2.58042	3.20039	89.2483		3.70923	3.965	87.2096		0.000553226	0.00598493	99.9816			ERRORE ST	0.33651
	0.581035	1.05604	95.8497		0.358296	0.940611	97.0142		0.58804	1.10434	96.9051
	0.830707	1.59952	94.0664		6.55825	5.52964	82.7414		0.000177724	0.00186172	99.9941
	1.32723	1.95882	92.1928		2.03662	2.79872	90.3018		0.135719	0.36705	98.7662
	1.8346	2.54715	91.6609		0.678228	1.3224	94.7829		0.0111079	0.0890478	99.6297
	2.87375	3.14226	91.5478		2.86377	3.17362	88.5449		0.00734603	0.0498162	99.8163
	1.21824	1.66627	93.5882		0.690763	1.39474	94.2436		0.00224904	0.020733	99.925
	0.648806	1.18287	95.3657		0.269071	0.825094	97.5539		0.127087	0.457901	98.1845
	1.01516	1.71418	93.6553		1.09222	1.6132	93.5752		0.00186357	0.0121841	99.9627
	2.29568	2.68957	90.4347		4.10339	4.23562	86.7632		0.038832	0.2966	98.7056
	1.91397	2.45557	91.3001		0.346601	0.643789	97.6893		1.07341	1.49602	94.8885
	2.33793	2.77024	89.8351		1.50672	1.81648	93.9731		0.0410322	0.189821	99.4138
	13.7921	9.20312	76.6236		0.0902282	0.39622	98.711		0.00382199	0.0285916	99.9045
	5.03755	4.80021	86.0068		1.11677	1.63668	94.1223		0.00171715	0.0167592	99.9428
	4.79722	4.68615	88.2995		1.68523	2.4077	92.3399		0.000973584	0.0075812	99.9757
	4.00851	4.51867	87.0693		0.853031	1.33856	95.5104		0.00343534	0.0336298	99.8855
	6.06017	5.35124	84.4611		7.75669	6.56014	78.4537		0.00340829	0.0323154	99.8864
	5.60395	5.01337	88.5634		2.45172	2.63271	91.8276		0.00296479	0.021277	99.9259
	4.98966	5.15046	87.5258		0.599411	1.12558	95.0049		0.0487511	0.247257	99.025
	0.264821	0.674511	97.3518		0.606833	1.08012	96.4304		0.000471194	0.0038833	99.9882
	0.000242707	0.00254366	99.9919		0.119796	0.424847	98.5026		0.127306	0.263129	98.5855
	0.0463963	0.213047	99.0721		1.59435	2.16205	91.6087		0.00509905	0.0450847	99.83
	0.279406	0.587619	97.4599		0.206425	0.564328	97.7064		0.000218018	0.00220793	99.9927
	1.34116	1.44019	94.8417		0.906919	1.16182	94.9616		0.000336437	0.00340089	99.9888
	0.354976	0.710159	97.0419		0.163796	0.486013	98.18		0.0170567	0.132607	99.5736
	0.0199405	0.100713	99.6677		0.938089	1.6277	94.1369		0.0210158	0.167735	99.4746
	9.91985e-05	0.00100939	99.9967		1.81714	2.51433	91.7403		0.0015996	0.0151184	99.9467
	0.000239472	0.00209164	99.992		0.519669	1.10047	96.5355		0.00163519	0.0169418	99.9455
	0.000194893	0.00206678	99.9935		0.454195	0.99499	95.871		6.8864e-05	0.000746945	99.9977
	0.00522223	0.0447113	99.8259		1.5408	2.18388	91.44		0.0120596	0.105136	99.598
	0.0111431	0.0778315	99.7214		1.35123	1.9428	92.0516		0.000449632	0.00432397	99.985
	0.0165132	0.118976	99.5872		1.39675	1.99869	93.3488		0.000182651	0.00174936	99.9939
	0.000205691	0.00196503	99.9931		1.02568	1.70528	93.1622		0.000100534	0.00103043	99.9966
	0.0908291	0.377371	98.4862		1.39091	1.89794	93.3766		0.000329116	0.00345971	99.989
	0.345233	0.798411	97.1231		0.878843	1.5087	94.5072		0.000107988	0.00108856	99.9964
	0.10023	0.302963	99.3736		12.973	7.75084	80.9221		1.78473e-05	0.000195236	99.9994
	0.00189564	0.0176941	99.9368		1.07593	1.73121	94.0226		0.00615305	0.0567535	99.7949
	0.391992	0.934187	96.4364		1.90827	2.24042	93.1848
	0.0147557	0.12354	99.5081		6.16574	4.60485	87.4169		0.000186316	0.0018211	99.9938
	0.000202538	0.00212837	99.9932		1.4644	2.00301	93.633		0.445827	0.872482	97.0278
	0.0170987	0.102963	99.5725		5.93515	4.95611	87.6351		0.000127958	0.0012731	99.9957
	0.00177985	0.0165923	99.9407		1.59705	2.50772	91.5945		0.0108111	0.09523	99.6396
	0.000133075	0.00128893	99.9956		1.90806	2.9003	92.3678
	0.000737566	0.00713521	99.9754		2.84242	3.10619	90.5253		0.0185855	0.119465	99.5354
	0.000253116	0.00243112	99.9916		1.99358	2.58572	92.0257		0.00401332	0.0362074	99.8662
					3.46755	3.78959	88.0429		0.244881	0.679994	97.2791
					1.25431	1.91549	93.0316		0.0271873	0.125132	99.5469
					0.616385	1.28385	95.2586		0.0349045	0.175754	99.3019
					1.21019	1.78838	93.949		0.628502	1.21772	96.0719
					2.27056	2.55908	91.5905		0.156068	0.403036	98.5812
					3.92145	3.24112	90.6632		0.00943322	0.0913101	99.6856
					1.78651	2.37018	92.8539		0.0108471	0.073737	99.7288
					5.28221	5.12496	87.1166		0.322647	0.678203	97.6954
					3.62579	3.7261	90.2006		0.00362194	0.033873	99.8793
					1.89885	2.54143	92.9672		0.000189417	0.00193479	99.9937
					3.4514	3.84732	87.217		0.000244839	0.0025392	99.9918
					1.53886	1.88744	94.3005
					2.34261	2.90269	90.2391

## Sheet: Hs27trt48h
		Hs27 TRT 48H
GLASS1	TailMoment	OliveTailMoment	HeadDNA%	GLASS2	TailMoment	OliveTailMoment	HeadDNA%				91
	37.4723	11.1169	57.5996		0.00279321	0.0303273	99.9069
	7.43342	6.26612	88.564		0.000141686	0.00153117	99.9953			TAIL MOMENT
	0.0744058	0.286945	99		0.130465	0.540856	98.1362			MEDIA	2.01552
	0.485695	1.01621	97.5715		0.000160057	0.00178536	99.9947			DEV_ST	7.66146
	0.0457817	0.175888	99.5422		0.00143889	0.0205469	99.952			ERRORE ST	0.80314
	0.254973	0.667169	98.0387		0.000755288	0.0102084	99.9748
	0.00378389	0.0320179	99.9054		0.00444576	0.0408867	99.8889			OLIVE TAIL MOMENT
	21.8836	9.31599	69.511		0.000176819	0.00226779	99.9941			MEDIA	1.18936
	0.0850705	0.339457	99.0548		8.79078e-05	0.00111299	99.9971			DEV_ST	4.76346
	23.6687	18.4274	65.6976		0.000158462	0.00189532	99.9947			ERRORE ST	0.499346
	0.000369427	0.00534341	99.9877		0.000862993	0.0105161	99.9712
	0.00995784	0.0636231	99.8577		0.0454773	0.282457	99.0905			%HEAD DNA
	0.119779	0.463429	88.6691		0.0156798	0.153168	99.4773			MEDIA	96.9981
	0.660451	1.12727	96.855		0.342784	0.778003	98.0717			DEV_ST	8.92598
	0.000924432	0.00841598	99.9815		0.000147741	0.0024291	99.9951			ERRORE ST	0.935697
	0.015317	0.134709	99.6937		6.16178e-05	0.000992624	99.9979
	0.11276	0.462457	98.9749		0.00302522	0.0369077	99.8992
	50.3012	36.8203	47.5776		6.70799e-05	0.000851383	99.9978
	10.0005	0.00743914	99.9867		0.00138203	0.017211	99.9539
	0.000198686	0.00252312	89.9934		0.00460999	0.0547716	99.8463
	0.225367	0.675834	97.4959		0.000269498	0.00372597	99.9051
	6.75528	8.56438	86.4894		0.00144137	0.0184956	99.9152
	0.520601	1.0537	96.7462		0.555367	1.37585	96.0331
	10.0001	0.00154765	89.9957		0.00148646	0.0181427	99.9505
	0.00644072	0.0710743	99.7853		3.38134e-05	0.000551159	99.9989
	3.80492e-05	0.000452359	99.9987		5.40637e-05	0.000725805	99.9982
	0.0115796	0.0890587	99.7105		0.00223343	0.0277864	99.9256
	0.00114084	0.0142542	99.962		0.00042428	0.00543071	99.9859
	-8.41534e-07	-1.51169e-05	100		2.34159e-05	0.000327464	99.9992
	0.000159706	0.00199474	99.9947		0.00108717	0.00939642	99.9783
	0.000129684	0.00167034	99.9957		0.000667504	0.00854309	99.9777
	0.000198239	0.00246588	99.9934		3.87047e-05	0.000552753	99.9567
	0.00150703	0.0165356	99.9498		0.0011162	0.0147276	99.9628
	0.000199699	0.00227129	89.9933		0.000879039	0.012061	99.9707
	0.00333537	0.039624	99.8888		0.000114427	0.00171073	99.9962
	0.00598898	0.0704712	99.8004		0.00380438	0.0308013	99.9239
	0.00117412	0.0142007	99.9609		0.000852818	0.0117976	99.9716
	0.000219916	0.00283558	99.9927		0.000142126	0.001884	99.9953
	0.000179183	0.00201385	99.994		0.000697696	0.00993537	99.9767
	0.000281972	0.00328281	99.9906		0.0300601	0.178847	99.499
	0.000166275	0.00195889	99.9945		0.00029527	0.00308219	99.9926
	0.000100184	0.00122977	99.9967
	0.00011095	0.00133867	99.9963
	5.27482e-05	0.000627296	99.9982

## Sheet: Hs27trt72h
		Hs27 TRT 72H
VETRINO 1	TailMoment	OliveTailMoment	HeadDNA%	GLASS 1	TailMoment	OliveTailMoment	HeadDNA%	GLASS 2	TailMoment	OliveTailMoment	HeadDNA%		n	340
	11.4052	8.85496	85.1881		3.39828	3.54526	91.2865		0.419477	1.08643	96.7733
	1.17471	2.05105	94.4062		1.48403	1.78686	95.6352		0.737305	1.19564	96.3135		TAIL MOMENT
	0.476501	1.03608	97.0219		0.253279	0.724346	97.8893		0.418599	1.02512	97.2093		MEDIA	1.91577
	0.144846	0.546654	98.5515		0.480406	1.23456	96.5685		0.361454	0.845823	97.4182		DEV_ST	3.54643
	0.982997	1.68157	96.2192		1.53999	1.99502	94.8667		0.572117	1.19697	96.1859		ERRORE ST	0.192332
	7.86049	6.10881	83.9582		1.82767	2.68341	93.2309		0.343993	0.911795	97.3539
	1.12266	1.89879	95.1189		2.90076	3.20348	92.5621		0.373068	0.932683	97.3352		OLIVE TAIL MOMENT
	2.22765	2.43379	93.0386		1.73206	2.29431	94.9057		0.289504	0.896951	97.3681		MEDIA	2.20485
	2.66781	2.82881	92.5894		0.170226	0.534483	98.4525		0.115967	0.465116	98.5504		DEV_ST	2.40168
	1.37934	1.9775	94.4826		0.758616	1.50364	96.2069		0.538236	1.14098	96.4118		ERRORE ST	0.130249
	2.43562	2.93402	92.6193		2.01364	2.05828	93.5044		1.04912	1.9901	93.8287
	1.38422	2.11496	95.2268		0.850888	1.47334	95.9482		0.930987	2.16564	94.8278		%HEAD DNA
	1.25651	2.0664	93.3868		2.3045	3.18695	92.0535		0.604582	1.37536	96.2214		MEDIA	94.134
	2.14733	2.97382	91.741		0.329046	0.861265	97.8064		0.987633	1.46114	95.5108		DEV_ST	4.10206
	0.360638	0.840023	97.5957		0.264261	0.697558	97.9672		0.762892	1.33149	96.1855		ERRORE ST	0.222465
	1.99012	2.71929	92.3457		3.699	3.51916	90.2658		0.863774	1.49551	95.6811
	0.927001	1.54608	95.7864		1.14772	1.91576	94.2614		0.320417	0.856578	97.5353
	1.32596	2.45441	92.6336		1.20152	1.77166	95.1939		0.211318	0.626852	97.8868
	1.18335	1.84659	94.365		0.397303	0.838205	97.3513		1.13164	1.86038	93.3433
	2.2729	2.80275	91.5819		1.5302	2.33693	93.347		0.581391	0.991879	97.3573
	0.645879	1.26478	96.2007		1.73902	2.2948	94.0034		0.254443	0.715846	97.6869
	15.1112	9.91972	82.8281		1.67806	2.36972	92.7041		0.456924	0.964274	97.3122
	1.11887	1.52477	95.6966		0.341565	0.847117	97.9908		3.54646	3.50981	91.3501
	1.25546	2.12083	94.0216		3.13266	4.18215	89.5578		1.02841	1.90566	93.9505
	3.05335	3.1719	92.1709		0.554242	1.05008	96.7398		3.15273	3.42308	90.9922
	1.47494	1.98195	94.1002		3.3701	2.91908	93.392		0.149932	0.521286	97.8581
	1.09194	1.81374	94.8003		0.318528	0.802548	97.5498		0.812239	1.40613	94.9235
	1.03242	1.61911	95.3072		0.39993	1.06298	96.9236		0.378816	1.07239	96.2118
	1.0521	1.81193	94.4626		0.512533	1.01287	96.9851		0.6626	1.21613	95.8587
	1.14445	1.92312	94.5502		3.43312	4.18376	89.5966		0.0871424	0.341034	99.0318
	2.46069	3.16544	91.7977		10.0861	7.42171	83.9903		0.283593	0.849959	97.1641
	1.87571	2.23736	93.7476		1.77225	2.71231	93.8888		0.110401	0.471396	98.4228
	2.28789	2.90228	91.829		4.45966	4.104	90.0896		24.0986	17.5822	74.633
	0.871625	1.33258	96.2103		0.234972	0.254602	92.1676		8.25917	7.33053	81.2292
	0.629121	1.20459	96.2993		0.92947	1.53926	95.1081		0.230334	0.712039	97.4407
	0.597905	1.34466	96.6783		2.72401	3.06801	90.92		0.265049	0.744842	97.7913
	0.287643	0.801396	97.7874		1.35359	1.72618	94.9867		0.153432	0.4141	98.6052
	0.309075	0.904887	97.4244		1.09861	1.76522	94.7685		0.442202	1.01466	96.8414
	1.98648	2.27247	92.9054		0.690149	1.16407	97.3456		1.80077	2.2853	94.1911
	0.524469	1.04102	96.9149		6.53092	5.62816	87.1943		2.20327	2.69211	92.4025
	0.275394	0.657582	98.164		22.2342	16.5931	81.9234		0.732141	1.48472	95.4241
	0.381616	0.908883	97.8799		1.53441	2.34015	94.0984		1.07771	1.85825	94.3278
	1.20562	1.54171	95.5347		1.35891	2.19235	94.7734		0.617854	1.41336	95.5868
	0.820842	1.53591	95.6798		1.50187	2.16957	94.9938		7.73637	5.03473	75.044
	2.73794	2.9037	92.1773		0.852132	1.39867	95.7393		0.212963	0.677906	97.8704
	3.48678	3.83638	91.4957		0.287662	0.72037	98.0823		0.280817	0.639255	98.3481
	1.11657	2.13273	94.4171		0.903727	1.45603	96.0708		2.09984	2.19438	93.0005
	0.480452	1.26021	95.9962		1.19751	1.89795	95.0104		0.275607	0.739255	97.7033
	2.14546	2.88648	91.7482		0.169964	0.551277	98.5836		0.263128	0.847383	97.8073
	2.22019	2.71746	92.5994		1.52278	2.1647	94.3601		2.235	2.68429	93.0156
	0.605222	1.45419	96.4399		1.32936	2.08048	93.9575		2.9652	3.39884	90.116
	1.59469	2.49824	93.3555		0.305591	0.784953	97.8172		5.69316	4.66094	87.3485
	0.973781	1.56998	95.9426		3.77659	3.71149	90.7888		3.96214	4.59689	87.9935
	1.05242	1.78015	94.9885		0.912591	1.87211	94.6318		1.71943	1.89809	94.0709
	1.41112	1.9134	93.8647		3.27496	3.93321	89.7658		0.617212	1.24215	95.2522
	0.646524	1.44337	96.1969		0.812556	1.22794	97.098		1.20539	1.97535	94.26
	1.82522	2.61959	93.2399		0.889244	1.53815	95.7655		0.88629	1.57119	94.4607
	2.1149	2.48016	92.4468		0.688394	1.39839	96.3769		0.496116	1.09563	97.2438
	2.80216	3.27021	90.9608		1.0789	1.64054	94.8624		1.95818	2.40159	91.4862
	1.984	2.3691	92.6518		0.883619	1.50132	96.3183		0.509564	1.29355	95.7536
	2.04197	2.47341	93.1934		0.34398	0.829287	97.8501		0.521402	1.1207	96.524
	1.44112	2.02488	93.4494		0.936923	1.74503	95.3154		0.211467	0.748145	97.6504
	5.18921	4.00726	90.0207		0.562972	1.39547	96.2469		1.46025	2.10762	92.3145
	1.93442	2.58359	92.5599		0.801738	1.68717	95.2839		0.8439	1.59817	94.7256
	1.90291	2.58752	92.0712		0.276128	0.70461	98.1591		46.3448	31.753	56.2785
	5.26267	4.26692	88.5594		0.556124	1.00391	97.2194		1.3199	1.81595	94.5004
	1.9629	2.35346	94.2268		1.19429	1.76555	95.4066		2.40367	3.40555	90.3853
	3.73132	3.39379	91.8884		0.883386	1.59002	95.3506
	6.97288	5.96659	82.993		0.777966	1.34328	96.1102
	1.49137	2.81414	92.5432		2.08523	2.59782	92.8096
	0.779241	1.24184	95.8987		0.421661	0.959258	97.3646
	1.56955	2.18276	93.1759		1.35687	1.82935	95.4771
	2.4233	2.7071	91.3454		3.67586	2.20548	90.0652
	2.85907	3.38434	91.591		0.179278	0.597646	98.2072
	1.02448	1.40047	95.7313		2.37244	2.26492	94.3513
	0.622799	1.31785	95.848		0.575257	1.10089	96.8041
	1.39897	1.48755	95.4872		0.792455	1.32649	95.8292
	0.490975	1.04757	97.2724		1.12181	1.69924	94.6581
	0.599612	1.32852	96.0026		0.377113	0.968963	96.8574
	0.863458	1.52131	95.4555		0.99949	1.91294	94.4473
	1.56146	1.62599	95.2683		1.36526	1.95914	94.749
	2.23477	2.50765	92.0187		1.00251	1.84418	94.9875
	0.245903	0.616167	98.3606		0.223096	0.664258	97.9719
	2.12113	2.10194	93.3715		0.451607	0.932237	97.6231
	1.32604	1.87928	94.4748		4.76659	4.73296	89.1668
	3.37648	3.87307	90.3529		1.08002	1.90071	94.5999
	1.70469	2.41602	93.1813		0.878924	1.46945	96.3378
	0.767356	1.36648	95.4861		1.78883	1.95407	94.4099
	0.818988	1.52424	95.4501		8.00576	4.62711	88.5632
	13.4674	7.51	85.6729		0.760648	1.52245	96.3779
	0.410544	1.03123	95.8946		0.401987	1.01117	97.3201
	3.67929	3.12289	92.1717		0.629238	1.27573	96.6882
	0.535872	1.01825	96.8478		4.12682	3.31654	89.4184
	1.16862	1.76279	94.1569		0.94612	1.48459	95.6995
	2.65451	2.91685	89.7904		0.564244	1.1614	96.6809
	3.03008	2.60091	92.0261		1.04844	1.6464	95.8062
	2.03913	2.1752	93.8208		0.570252	1.20049	96.6456
	0.764458	1.34044	95.753		1.65896	1.74869	94.0752
	1.41221	2.13292	93.2752		0.175322	0.445831	98.9687
	0.326121	0.689286	97.8259		1.23473	1.95669	95.8842
	1.60116	1.86455	94.0698		0.592882	1.27641	95.4394
	2.52084	3.11684	88.5416		2.08535	2.80114	91.9794
	6.00637	5.06391	87.4867		0.940449	1.65077	94.7753
	1.64618	2.42571	93.1409		2.17064	2.65718	92.9979
	15.3799	9.53018	83.099		1.37645	2.06026	94.2648
	1.43307	1.96798	94.2677		1.04868	2.42779	93.4457
	1.41892	2.05061	93.2433		1.82014	2.30843	92.7194
	0.794119	1.46345	95.8204		1.63359	2.0538	94.1658
	2.17794	2.64481	92.7402		1.01618	1.46339	96.3708
	0.933881	1.73501	94.8118		0.886586	1.52061	96.3059
	2.27273	3.08255	91.5825		1.45564	1.68688	94.9806
	1.51885	2.45232	93.3963		1.37449	2.09833	92.7658
	0.971934	1.62074	95.7742		0.79845	1.42433	95.3032
	0.0407553	0.212591	99.3207		0.776445	1.52277	95.1472
	0.656448	1.3641	95.3111		0.858275	1.44792	95.913
	1.28601	1.58634	94.8559		1.06265	1.72879	94.6868
	0.472218	1.09216	96.627		4.24647	4.05623	90.5634
	1.759	2.59486	93.9345		1.89117	2.40601	92.4353
	0.837336	1.56946	95.8133		2.58253	3.02783	91.9296
	0.56407	1.39087	96.4746		2.86453	3.34544	90.4516
	1.76388	2.2403	92.9445		1.03306	1.58665	95.3043
	2.40864	2.94829	91.0791		1.03338	1.6202	95.507
	2.13469	2.35811	92.3761		1.87605	2.68132	92.4958
	1.19439	1.81224	94.5709		1.13238	1.71607	95.4705
	1.59625	2.13077	92.0187		3.8199	4.0194	90.2054
	9.47437	7.62466	77.442		0.644655	1.07471	96.7767
	1.71794	2.0122	94.2735		0.0127472	0.0673455	99.8407
	0.379292	0.832954	97.6294		0.947881	1.89446	95.2606
	3.62592	3.41777	90.4581		0.851922	1.55304	96.296
	0.750708	1.3554	96.0489		0.158112	0.553795	98.4189
	1.72411	2.23924	93.6144		0.0513926	0.224548	99.429
	0.646121	1.11248	96.9232		0.452505	1.04355	97.1718
					0.446601	0.90944	97.5189
					0.593707	1.14515	97.0315
					0.883351	1.46171	96.3194
					4.92595	2.15268	87.037
					0.251502	0.795427	97.7136
					0.709571	1.32728	96.0579
					0.320522	0.964254	97.0862
					1.78764	2.67028	93.1244
					4.84618	3.04439	87.5739
